# Supplementary material for: Genomic Characterization of Two Novel RCA Phages Reveals New Insights into the Diversity and Evolution of Marine Viruses
Source: Microbiol Spectr. 2021 Oct 20;9(2):e01239-21. doi: 10.1128/Spectrum.01239-21 (PMC8528129; doi:10.1128/Spectrum.01239-21)
Supplement: SUPPLEMENTAL FILE 1 — Supplemental material. Download SPECTRUM01239-21_Supp_1_seq9.xlsx, XLSX file, 0.02 MB [file spectrum01239-21_supp_1_seq9.xlsx]

## Sheet: Sheet1
Supplementary dataset S1. The list of metagenome-assembled viral genomes (MAVGs) used in phylogenetic analysis.
MVGs_ID	length	GC%	integrase	Sample label	Latitude	Longitude	Depth (m)	Temperature
MVGs contain CRP-6 DNA replication module
Station123_MXL_ALL_assembly_NODE_153_length_53863_cov_8.509181	53863	0.34666	yes	Station123_MIX	-8.9109	-140.285	150	21.9737
Station124_MXL_ALL_assembly_NODE_112_length_56548_cov_14.908343	56548	0.37888	yes	Station124_MIX	-9.0714	-140.597	120	24.814
Station158_DCM_ALL_assembly_NODE_1739_length_36534_cov_133.326791	36534	0.39289	yes	Station158_DCM	67.161	0.3964	25	6.73489
Station168_DCM_ALL_assembly_NODE_1294_length_52781_cov_107.263608	52781	0.39493	yes	Station168_DCM	72.5432	44.102	40	3.82455
Station206_SUR_ALL_assembly_NODE_634_length_49175_cov_63.780965	49175	0.40006	no	Station206_SRF	70.9574	-53.5989	5	1.44531
Station209_MES_ALL_assembly_NODE_1420_length_47622_cov_159.617193	47622	0.39045	yes	Station209_MES	64.7	-52.996	351	4.20173
Station210_MES_ALL_assembly_NODE_1008_length_47432_cov_13.903561	47432	0.37346	yes	Station210_MES	61.5754	-55.9846	391	4.79139
Station210_MES_ALL_assembly_NODE_996_length_47849_cov_59.411495	47849	0.39027	yes	Station210_MES	61.5754	-55.9846	391	4.79139
Station32_SUR_ALL_assembly_NODE_112_length_52266_cov_16.872747	52266	0.3835	yes	Station32_SRF	23.36	37.2183	5	25.8117
Station33_SUR_ALL_assembly_NODE_157_length_41495_cov_10.219015	41495	0.37486	no	Station33_SRF	21.9467	38.2517	5	27.3097
Station68_DCM_ALL_assembly_NODE_56_length_55005_cov_9.268699	55005	0.3794	yes	Station68_DCM	-31.027	4.6802	50	16.7488
Station72_DCM_ALL_assembly_NODE_83_length_56722_cov_6.414792	56722	0.37395	yes	Station72_DCM	-8.7296	-17.9604	100	23.6301
103P-type MVGs
Station102_DCM_ALL_assembly_NODE_270_length_41831_cov_14.977643	41831	0.33365	no	Station102_DCM	-5.2669	-85.2732	40	19.7812
Station102_SUR_ALL_assembly_NODE_304_length_38911_cov_9.884600	38911	0.33145	no	Station102_SRF	-5.2529	-85.1545	5	24.9589
Station111_DCM_ALL_assembly_NODE_224_length_51812_cov_9.534633	51812	0.33888	no	Station111_DCM	-16.959	-100.675	90	19.7833
Station111_SUR_ALL_assembly_NODE_105_length_50100_cov_14.441583	50100	0.33713	no	Station111_SRF	-16.96	-100.634	5	22.7818
Station111_SUR_ALL_assembly_NODE_403_length_28597_cov_8.464719	28597	0.32888	no	Station111_SRF	-16.96	-100.634	5	22.7818
Station125_MXL_ALL_assembly_NODE_231_length_50265_cov_6.736188	50265	0.32146	no	Station125_MIX	-8.8999	-142.546	140	23.6816
Station168_IZZ_ALL_assembly_NODE_2179_length_37025_cov_42.102705	37025	0.34028	no	Station168_IZZ	NaN	NaN	NaN	NaN
Station189_DCM_ALL_assembly_NODE_915_length_34813_cov_85.515939	34813	0.31396	no	Station189_DCM	77.9668	116.656	20	-0.607125
Station33_SUR_ALL_assembly_NODE_68_length_56579_cov_28.095464	56579	0.30778	no	Station33_SRF	21.9467	38.2517	5	27.3097
CRP-9-type MVGs
Station109_DCM_ALL_assembly_NODE_69_length_53751_cov_7.512999	53751	0.36158	no	Station109_DCM	2.0299	-84.5546	30	26.0192
Station168_IZZ_ALL_assembly_NODE_1391_length_48272_cov_14.967066	48272	0.41082	no	Station168_IZZ	NaN	NaN	NaN	NaN
Station175_SUR_ALL_assembly_NODE_2461_length_32701_cov_7.149972	32701	0.46833	no	Station175_SRF	79.2233	66.3435	5	1.3657
Station178_SUR_ALL_assembly_NODE_1279_length_46978_cov_17.286107	46978	0.43923	no	Station178_SRF	77.1604	73.2057	5	1.32583
Station193_SUR_ALL_assembly_NODE_548_length_47304_cov_19.871003	47304	0.43286	no	Station193_SRF	71.0704	174.992	5	2.4534
Station194_DCM_ALL_assembly_NODE_545_length_56071_cov_117.029135	56071	0.42987	no	Station194_DCM	73.3275	-168.814	35	-0.987833
Station194_SUR_ALL_assembly_NODE_505_length_47432_cov_41.803322	47432	0.43108	no	Station194_SRF	73.3833	-168.133	5	-0.585333
Station196_SUR_ALL_assembly_NODE_490_length_56248_cov_9.150392	56248	0.43052	no	Station196_SRF	71.8895	-154.91	5	2.5694
Station201_SUR_ALL_assembly_NODE_571_length_57467_cov_29.962847	57467	0.39257	no	Station201_SRF	74.2987	-85.7806	5	-1.32986
Station201_SUR_ALL_assembly_NODE_604_length_55604_cov_10.835407	55604	0.47471	no	Station201_SRF	74.2987	-85.7806	5	-1.32986
Station205_SUR_ALL_assembly_NODE_382_length_57063_cov_185.701498	57063	0.49742	no	Station205_SRF	72.4693	-71.892	5	-0.479225
Station30_DCM_ALL_assembly_NODE_120_length_56017_cov_5.056145	56017	0.35893	no	Station30_DCM	33.9235	32.8118	70	18.6162
Station52_DCM_ALL_assembly_NODE_53_length_57724_cov_6.696631	57724	0.38769	no	Station52_DCM	-16.953	53.9601	75	25.2126
Station52_DCM_ALL_assembly_NODE_82_length_50494_cov_16.170503	50494	0.35975	no	Station52_DCM	-16.953	53.9601	75	25.2126
Station65_DCM_ALL_assembly_NODE_236_length_55725_cov_3.626747	55725	0.43051	no	Station65_DCM	-35.242	26.3048	30	21.7282
Unclassfied MVGs
Station100_DCM_ALL_assembly_NODE_151_length_51973_cov_26.427578	51973	0.34087	no	Station100_DCM	-12.972	-96.0122	50	22.5967
Station100_SUR_ALL_assembly_NODE_149_length_47360_cov_65.810992	47360	0.35085	no	Station100_SRF	-13.002	-95.9759	5	25.3495
Station100_SUR_SMARTER_KIT_NODE_38_length_46584_cov_28.779922	46584	0.34795	no	Station100_SRF	-13.002	-95.9759	5	25.3495
Station102_DCM_ALL_assembly_NODE_164_length_54486_cov_23.971064	54486	0.36542	no	Station102_DCM	-5.2669	-85.2732	40	19.7812
Station102_DCM_ALL_assembly_NODE_207_length_49454_cov_4.567623	49454	0.35809	no	Station102_DCM	-5.2669	-85.2732	40	19.7812
Station102_DCM_ALL_assembly_NODE_832_length_23579_cov_7.069674	23579	0.39959	no	Station102_DCM	-5.2669	-85.2732	40	19.7812
Station102_MES_ALL_assembly_NODE_783_length_25328_cov_4.034424	25328	0.42518	no	Station102_MES	-5.261	-85.1678	480	9.13744
Station102_SUR_ALL_assembly_NODE_221_length_48002_cov_8.254156	48002	0.38319	no	Station102_SRF	-5.2529	-85.1545	5	24.9589
Station109_DCM_ALL_assembly_NODE_209_length_36334_cov_13.510626	36334	0.42112	no	Station109_DCM	2.0299	-84.5546	30	26.0192
Station109_SUR_ALL_assembly_NODE_657_length_28209_cov_7.843290	28209	0.36783	no	Station109_SRF	1.9928	-84.5766	5	27.4975
Station11_SUR_ALL_assembly_NODE_108_length_25635_cov_18.315129	25635	0.37929	no	Station11_SRF	41.6686	2.7996	9	NaN
Station111_DCM_ALL_assembly_NODE_210_length_53660_cov_48.124727	53660	0.34706	no	Station111_DCM	-16.959	-100.675	90	19.7833
Station111_DCM_ALL_assembly_NODE_326_length_43061_cov_6.779008	43061	0.36929	no	Station111_DCM	-16.959	-100.675	90	19.7833
Station111_DCM_ALL_assembly_NODE_380_length_40327_cov_18.170267	40327	0.4063	no	Station111_DCM	-16.959	-100.675	90	19.7833
Station111_SUR_ALL_assembly_NODE_238_length_35177_cov_14.088406	35177	0.38338	no	Station111_SRF	-16.96	-100.634	5	22.7818
Station111_SUR_ALL_assembly_NODE_277_length_33224_cov_161.987790	33224	0.32359	no	Station111_SRF	-16.96	-100.634	5	22.7818
Station122_DCM_ALL_assembly_NODE_253_length_46381_cov_24.780901	46381	0.31916	no	Station122_DCM	-9.0063	-139.139	115	24.6614
Station122_SUR_ALL_assembly_NODE_230_length_40290_cov_28.779968	40290	0.32355	no	Station122_SRF	-8.9971	-139.196	5	26.6047
Station122_SUR_ALL_assembly_NODE_432_length_29624_cov_8.796510	29624	0.35049	no	Station122_SRF	-8.9971	-139.196	5	26.6047
Station122_SUR_ALL_assembly_NODE_563_length_25318_cov_11.131774	25318	0.34134	no	Station122_SRF	-8.9971	-139.196	5	26.6047
Station123_MXL_ALL_assembly_NODE_161_length_53156_cov_32.052843	53156	0.34869	no	Station123_MIX	-8.9109	-140.285	150	21.9737
Station123_MXL_ALL_assembly_NODE_201_length_49490_cov_37.170163	49490	0.37986	no	Station123_MIX	-8.9109	-140.285	150	21.9737
Station123_MXL_ALL_assembly_NODE_263_length_45211_cov_34.721587	45211	0.39234	no	Station123_MIX	-8.9109	-140.285	150	21.9737
Station123_MXL_ALL_assembly_NODE_335_length_40843_cov_10.158895	40843	0.38577	no	Station123_MIX	-8.9109	-140.285	150	21.9737
Station123_SUR_ALL_assembly_NODE_339_length_33751_cov_38.864732	33751	0.3226	no	Station123_SRF	-8.9068	-140.283	5	26.5867
Station123_SUR_ALL_assembly_NODE_567_length_27260_cov_16.879581	27260	0.35037	no	Station123_SRF	-8.9068	-140.283	5	26.5867
Station123_SUR_ALL_assembly_NODE_637_length_25577_cov_12.784813	25577	0.34625	no	Station123_SRF	-8.9068	-140.283	5	26.5867
Station124_MXL_ALL_assembly_NODE_161_length_52224_cov_5.771339	52224	0.34348	no	Station124_MIX	-9.0714	-140.597	120	24.814
Station124_MXL_ALL_assembly_NODE_235_length_45670_cov_6.565691	45670	0.34587	no	Station124_MIX	-9.0714	-140.597	120	24.814
Station124_SUR_ALL_assembly_NODE_186_length_46864_cov_48.994082	46864	0.31935	no	Station124_SRF	-9.1504	-140.522	5	26.5724
Station124_SUR_ALL_assembly_NODE_188_length_46653_cov_32.887892	46653	0.34587	no	Station124_SRF	-9.1504	-140.522	5	26.5724
Station124_SUR_ALL_assembly_NODE_378_length_33417_cov_25.371590	33417	0.35015	no	Station124_SRF	-9.1504	-140.522	5	26.5724
Station125_MXL_ALL_assembly_NODE_220_length_51006_cov_255.107005	51006	0.38903	no	Station125_MIX	-8.8999	-142.546	140	23.6816
Station125_MXL_ALL_assembly_NODE_221_length_50851_cov_25.345460	50851	0.34243	no	Station125_MIX	-8.8999	-142.546	140	23.6816
Station125_MXL_ALL_assembly_NODE_51_length_88615_cov_19.625350	88615	0.37842	no	Station125_MIX	-8.8999	-142.546	140	23.6816
Station125_SUR_ALL_assembly_NODE_190_length_52494_cov_51.028910	52494	0.33661	no	Station125_SRF	-8.9111	-142.557	5	26.806
Station125_SUR_ALL_assembly_NODE_244_length_47343_cov_21.564414	47343	0.34558	no	Station125_SRF	-8.9111	-142.557	5	26.806
Station125_SUR_ALL_assembly_NODE_249_length_46571_cov_35.639113	46571	0.31934	no	Station125_SRF	-8.9111	-142.557	5	26.806
Station137_DCM_ALL_assembly_NODE_53_length_51332_cov_10.335492	51332	0.39324	no	Station137_DCM	14.2075	-116.647	40	20.5857
Station137_DCM_ALL_assembly_NODE_60_length_47472_cov_6.004640	47472	0.35935	no	Station137_DCM	14.2075	-116.647	40	20.5857
Station137_SUR_ALL_assembly_NODE_55_length_53479_cov_7.854803	53479	0.36025	no	Station137_SRF	14.2035	-116.626	5	26.4786
Station138_DCM_ALL_assembly_NODE_49_length_50718_cov_25.916922	50718	0.34994	no	Station138_DCM	6.3378	-102.954	60	17.292
Station138_DCM_ALL_assembly_NODE_54_length_48986_cov_6.125033	48986	0.38262	no	Station138_DCM	6.3378	-102.954	60	17.292
Station138_SUR_ALL_assembly_NODE_98_length_39418_cov_46.500140	39418	0.32637	no	Station138_SRF	6.3332	-102.943	5	26.6055
Station155_DCM_ALL_assembly_NODE_1034_length_49028_cov_46.415147	49028	0.35957	no	Station155_DCM	54.5451	-16.7943	40	10.7902
Station155_DCM_ALL_assembly_NODE_1068_length_47655_cov_24.619034	47655	0.35803	no	Station155_DCM	54.5451	-16.7943	40	10.7902
Station155_DCM_ALL_assembly_NODE_1938_length_32946_cov_4.792162	32946	0.37965	no	Station155_DCM	54.5451	-16.7943	40	10.7902
Station155_DCM_ALL_assembly_NODE_3174_length_23467_cov_17.224244	23467	0.41497	no	Station155_DCM	54.5451	-16.7943	40	10.7902
Station155_DCM_ALL_assembly_NODE_3380_length_22432_cov_5.116816	22432	0.3787	no	Station155_DCM	54.5451	-16.7943	40	10.7902
Station155_DCM_ALL_assembly_NODE_954_length_51811_cov_15.567722	51811	0.36981	no	Station155_DCM	54.5451	-16.7943	40	10.7902
Station155_MES_ALL_assembly_NODE_1183_length_52416_cov_21.564332	52416	0.40167	no	Station155_MES	54.5742	-16.8345	751	8.92358
Station155_MES_ALL_assembly_NODE_1305_length_48833_cov_95.278015	48833	0.3599	no	Station155_MES	54.5742	-16.8345	751	8.92358
Station155_MES_ALL_assembly_NODE_1419_length_46299_cov_40.938954	46299	0.39981	no	Station155_MES	54.5742	-16.8345	751	8.92358
Station158_DCM_ALL_assembly_NODE_1084_length_50861_cov_61.678739	50861	0.36016	no	Station158_DCM	67.161	0.3964	25	6.73489
Station158_MES_ALL_assembly_NODE_1282_length_46908_cov_3.952959	46908	0.40093	no	Station158_MES	67.1675	0.2177	651	0.22498
Station158_MES_ALL_assembly_NODE_1302_length_46389_cov_9.613200	46389	0.35118	no	Station158_MES	67.1675	0.2177	651	0.22498
Station158_MES_ALL_assembly_NODE_2839_length_25947_cov_4.081106	25947	0.39307	no	Station158_MES	67.1675	0.2177	651	0.22498
Station158_MES_ALL_assembly_NODE_3263_length_23377_cov_5.689864	23377	0.34919	no	Station158_MES	67.1675	0.2177	651	0.22498
Station158_SUR_ALL_assembly_NODE_1355_length_50525_cov_35.090271	50525	0.36052	no	Station158_SRF	67.141	0.2355	5	8.47447
Station163_SUR_ALL_assembly_NODE_485_length_50817_cov_12.741007	50817	0.36021	no	Station163_SRF	76.1825	1.3918	5	1.89961
Station168_DCM_ALL_assembly_NODE_2647_length_31260_cov_46.603301	31260	0.39741	no	Station168_DCM	72.5432	44.102	40	3.82455
Station168_IZZ_ALL_assembly_NODE_1259_length_50832_cov_32.187565	50832	0.36914	no	Station168_IZZ	NaN	NaN	NaN	NaN
Station168_IZZ_ALL_assembly_NODE_1487_length_46527_cov_11.495309	46527	0.38651	no	Station168_IZZ	NaN	NaN	NaN	NaN
Station168_IZZ_ALL_assembly_NODE_2417_length_34507_cov_51.243992	34507	0.40598	no	Station168_IZZ	NaN	NaN	NaN	NaN
Station168_SUR_ALL_assembly_NODE_2671_length_27979_cov_108.172826	27979	0.39698	no	Station168_SRF	72.5128	44.0775	5	7.48766
Station178_SUR_ALL_assembly_NODE_1251_length_47617_cov_26.020415	47617	0.39958	no	Station178_SRF	77.1604	73.2057	5	1.32583
Station178_SUR_ALL_assembly_NODE_1369_length_44936_cov_7.712061	44936	0.36539	no	Station178_SRF	77.1604	73.2057	5	1.32583
Station178_SUR_ALL_assembly_NODE_3366_length_23500_cov_4.105225	23500	0.35996	no	Station178_SRF	77.1604	73.2057	5	1.32583
Station18_DCM_ALL_assembly_NODE_277_length_33643_cov_11.512504	33643	0.38763	no	Station18_DCM	35.7528	14.2765	60	18.3057
Station18_SUR_ALL_assembly_NODE_463_length_45852_cov_8.545014	45852	0.41972	no	Station18_SRF	35.759	14.2574	5	21.4867
Station18_SUR_ALL_assembly_NODE_468_length_45405_cov_41.190033	45405	0.36848	no	Station18_SRF	35.759	14.2574	5	21.4867
Station18_SUR_ALL_assembly_NODE_616_length_36763_cov_8.375014	36763	0.3883	no	Station18_SRF	35.759	14.2574	5	21.4867
Station188_DCM_ALL_assembly_NODE_623_length_53518_cov_39.868395	53518	0.3912	no	Station188_DCM	78.3555	91.6084	17	-1.64724
Station189_DCM_ALL_assembly_NODE_2284_length_21094_cov_7.874043	21094	0.34142	no	Station189_DCM	77.9668	116.656	20	-0.607125
Station189_MES_ALL_assembly_NODE_858_length_46907_cov_8.366302	46907	0.35257	no	Station189_MES	78.0391	116.41	299	1.59404
Station193_SUR_ALL_assembly_NODE_983_length_32894_cov_67.303998	32894	0.37764	no	Station193_SRF	71.0704	174.992	5	2.4534
Station194_DCM_ALL_assembly_NODE_941_length_40235_cov_43.079492	40235	0.39809	no	Station194_DCM	73.3275	-168.814	35	-0.987833
Station201_DCM_ALL_assembly_NODE_2941_length_20239_cov_67.842895	20239	0.37709	no	Station201_DCM	74.3386	-85.6208	36	-0.409335
Station201_MES_ALL_assembly_NODE_1320_length_32981_cov_5.585829	32981	0.43234	no	Station201_MES	74.305	-85.6552	441	0.994025
Station206_SUR_ALL_assembly_NODE_612_length_50220_cov_6.442619	50220	0.36097	no	Station206_SRF	70.9574	-53.5989	5	1.44531
Station206_SUR_ALL_assembly_NODE_645_length_48772_cov_137.552497	48772	0.42535	no	Station206_SRF	70.9574	-53.5989	5	1.44531
Station208_SUR_ALL_assembly_NODE_534_length_50977_cov_6.284749	50977	0.35965	no	Station208_SRF	69.1136	-51.5086	5	3.1965
Station208_SUR_ALL_assembly_NODE_572_length_48018_cov_7.107812	48018	0.40779	no	Station208_SRF	69.1136	-51.5086	5	3.1965
Station209_MES_ALL_assembly_NODE_1516_length_45441_cov_4.771934	45441	0.39002	no	Station209_MES	64.7	-52.996	351	4.20173
Station209_MES_ALL_assembly_NODE_1624_length_42858_cov_4.083499	42858	0.39603	no	Station209_MES	64.7	-52.996	351	4.20173
Station209_SUR_ALL_assembly_NODE_1231_length_43972_cov_7.461666	43972	0.42784	no	Station209_SRF	64.7127	-53.0106	5	2.49613
Station210_MES_ALL_assembly_NODE_905_length_51015_cov_19.346095	51015	0.3594	no	Station210_MES	61.5754	-55.9846	391	4.79139
Station210_SUR_ALL_assembly_NODE_1218_length_59481_cov_6.511662	59481	0.34798	no	Station210_SRF	61.5427	-55.9869	5	5.29526
Station22_SUR_ALL_assembly_NODE_158_length_50524_cov_40.725554	50524	0.36381	no	Station22_SRF	39.8386	17.4155	5	17.2988
Station22_SUR_ALL_assembly_NODE_166_length_49703_cov_6.730462	49703	0.34658	no	Station22_SRF	39.8386	17.4155	5	17.2988
Station30_DCM_ALL_assembly_NODE_169_length_49264_cov_5.884655	49264	0.39414	no	Station30_DCM	33.9235	32.8118	70	18.6162
Station30_DCM_ALL_assembly_NODE_172_length_48802_cov_17.314953	48802	0.41384	no	Station30_DCM	33.9235	32.8118	70	18.6162
Station31_SUR_ALL_assembly_NODE_1246_length_28294_cov_10.865080	28294	0.34393	no	Station31_SRF	27.16	34.835	5	25.0281
Station32_SUR_ALL_assembly_NODE_124_length_50601_cov_15.328750	50601	0.34873	no	Station32_SRF	23.36	37.2183	5	25.8117
Station33_SUR_ALL_assembly_NODE_87_length_51953_cov_8.606613	51953	0.33134	no	Station33_SRF	21.9467	38.2517	5	27.3097
Station34_DCM_ALL_assembly_NODE_461_length_30259_cov_9.684247	30259	0.36657	no	Station34_DCM	18.4417	39.8567	60	27.5588
Station34_DCM_ALL_assembly_NODE_473_length_29770_cov_6.323877	29770	0.34793	no	Station34_DCM	18.4417	39.8567	60	27.5588
Station34_DCM_ALL_assembly_NODE_540_length_27483_cov_10.770053	27483	0.39312	no	Station34_DCM	18.4417	39.8567	60	27.5588
Station34_SUR_ALL_assembly_NODE_270_length_44335_cov_11.283830	44335	0.33996	no	Station34_SRF	18.3967	39.875	5	27.635
Station36_DCM_ALL_assembly_NODE_142_length_35062_cov_29.272660	35062	0.35588	no	Station36_DCM	20.8222	63.5133	17	25.3292
Station36_SUR_ALL_assembly_NODE_383_length_30705_cov_12.786330	30705	0.35555	no	Station36_SRF	20.8183	63.5047	5	25.6814
Station38_DCM_ALL_assembly_NODE_153_length_28263_cov_6.286550	28263	0.34395	no	Station38_DCM	19.0284	64.5126	25	25.6077
Station38_DCM_ALL_assembly_NODE_91_length_35965_cov_6.564244	35965	0.33652	no	Station38_DCM	19.0284	64.5126	25	25.6077
Station38_SUR_ALL_assembly_NODE_253_length_28159_cov_14.695488	28159	0.3389	no	Station38_SRF	19.0393	64.4913	5	26.3136
Station38_SUR_ALL_assembly_NODE_314_length_25430_cov_2.890365	25430	0.38604	no	Station38_SRF	19.0393	64.4913	5	26.3136
Station39_SUR_ALL_assembly_NODE_44_length_48486_cov_4.434536	48486	0.32156	no	Station39_SRF	18.5918	66.622	5	27.0891
Station42_SUR_ALL_assembly_NODE_1082_length_16407_cov_8.323263	16407	0.41397	no	Station42_SRF	6.0001	73.8955	5	30.1278
Station42_SUR_ALL_assembly_NODE_271_length_40529_cov_6.596556	40529	0.39875	no	Station42_SRF	6.0001	73.8955	5	30.1278
Station45_SUR_ALL_assembly_NODE_122_length_50144_cov_7.919943	50144	0.39434	no	Station45_SRF	0.0033	71.6428	5	30.5935
Station45_SUR_ALL_assembly_NODE_166_length_41233_cov_29.836563	41233	0.33694	no	Station45_SRF	0.0033	71.6428	5	30.5935
Station48_SUR_ALL_assembly_NODE_38_length_52312_cov_7.796066	52312	0.40771	no	Station48_SRF	-9.3921	66.4228	5	29.8181
Station58_DCM_ALL_assembly_NODE_97_length_46081_cov_11.336766	46081	0.3353	no	Station58_DCM	-17.286	42.2866	66	25.1139
Station62_SUR_ALL_assembly_NODE_85_length_49595_cov_23.817299	49595	0.42293	no	Station62_SRF	-22.337	40.3412	5	NaN
Station64_DCM_ALL_assembly_NODE_58_length_52774_cov_16.505890	52774	0.35552	no	Station64_DCM	-29.533	37.9117	65	22.2153
Station65_SUR_ALL_assembly_NODE_784_length_25138_cov_10.030419	25138	0.34621	no	Station65_SRF	-35.173	26.2868	5	21.7636
Station66_DCM_ALL_assembly_NODE_571_length_31998_cov_22.149986	31998	0.34677	no	Station66_DCM	-34.89	18.0459	30	15.014
Station67_SUR_ALL_assembly_NODE_240_length_47762_cov_24.266334	47762	0.403	no	Station67_SRF	-32.24	17.7103	5	13.0432
Station67_SUR_ALL_assembly_NODE_260_length_46387_cov_16.778188	46387	0.40447	no	Station67_SRF	-32.24	17.7103	5	13.0432
Station67_SUR_ALL_assembly_NODE_857_length_24694_cov_15.151751	24694	0.40403	no	Station67_SRF	-32.24	17.7103	5	13.0432
Station68_DCM_ALL_assembly_NODE_115_length_43227_cov_20.165130	43227	0.34275	no	Station68_DCM	-31.027	4.6802	50	16.7488
Station68_DCM_ALL_assembly_NODE_293_length_30274_cov_6.840332	30274	0.36325	no	Station68_DCM	-31.027	4.6802	50	16.7488
Station68_DCM_ALL_assembly_NODE_83_length_48713_cov_15.585228	48713	0.42492	no	Station68_DCM	-31.027	4.6802	50	16.7488
Station68_SUR_ALL_assembly_NODE_279_length_47970_cov_8.966503	47970	0.34336	no	Station68_SRF	-31.027	4.665	5	16.8632
Station70_SUR_ALL_assembly_NODE_307_length_49820_cov_4.796905	49820	0.32439	no	Station70_SRF	-20.409	-3.1759	5	19.77
Station72_MES_ALL_assembly_NODE_276_length_50502_cov_15.023193	50502	0.3327	no	Station72_MES	-8.7986	-17.9034	800	4.64172
Station72_MES_ALL_assembly_NODE_305_length_46852_cov_6.807082	46852	0.384	no	Station72_MES	-8.7986	-17.9034	800	4.64172
Station72_SUR_ALL_assembly_NODE_170_length_48913_cov_9.591694	48913	0.3496	no	Station72_SRF	-8.7789	-17.9099	5	25.0644
Station72_SUR_ALL_assembly_NODE_173_length_48612_cov_6.536071	48612	0.32091	no	Station72_SRF	-8.7789	-17.9099	5	25.0644
Station76_SUR_ALL_assembly_NODE_277_length_50007_cov_5.063020	50007	0.35975	no	Station76_SRF	-20.935	-35.1803	5	23.3748
Station76_SUR_ALL_assembly_NODE_548_length_33799_cov_30.599662	33799	0.37735	no	Station76_SRF	-20.935	-35.1803	5	23.3748
Station78_DCM_ALL_assembly_NODE_209_length_50350_cov_15.404672	50350	0.34334	no	Station78_DCM	-30.148	-43.2705	120	19.3234
Station82_DCM_COMBINED_FINAL_NODE_652_length_40362_cov_14.341281	40362	0.39247	no	Station82_DCM	-47.201	-57.9446	40	7.15487
Station82_SUR_COMBINED_FINAL_NODE_1038_length_29457_cov_4.463370	29457	0.36433	no	Station82_SRF	-47.186	-58.2902	5	7.57942
Station82_SUR_COMBINED_FINAL_NODE_1051_length_29125_cov_6.248469	29125	0.40412	no	Station82_SRF	-47.186	-58.2902	5	7.57942
Station84_SUR_COMBINED_FINAL_NODE_828_length_44810_cov_192.574193	44810	0.42196	no	Station84_SRF	-60.229	-60.6476	5	1.9034
Station85_MES_COMBINED_FINAL_NODE_447_length_52108_cov_35.819761	52108	0.37511	no	Station85_MES	-61.969	-49.5017	790	0.456763
Station85_SUR_COMBINED_FINAL_NODE_774_length_37532_cov_22.883529	37532	0.3817	no	Station85_SRF	-62.039	-49.529	5	0.73159
